# Supplementary material for: Fast Wound Healing with a New Functional Hyaluronic Acid Dual Network Hydrogel
Source: Gels. 2025 Apr 3;11(4):266. doi: 10.3390/gels11040266 (PMC12027019; doi:10.3390/gels11040266)
Supplement: Supplementary file 1 [file gels-11-00266-s001.zip]

Archive with 1 entries (1 files):
- gels-3539452-supplementary.pdf
